# Supplementary material for: Transcriptomic and Hormonal Changes in Wheat Roots Enhance Growth under Moderate Soil Drying
Source: Int J Mol Sci. 2024 Aug 23;25(17):9157. doi: 10.3390/ijms25179157 (PMC11395032; doi:10.3390/ijms25179157)
Supplement: Supplementary file 1 [file ijms-25-09157-s001.zip]

Archive with 1 entries (1 files):
- ijms-3145771-supplementary.pdf
